# Supplementary material for: Tumor-infiltrating lymphocyte subsets and tertiary lymphoid structures in pulmonary metastases from colorectal cancer
Source: Clin Exp Metastasis. 2016 Jul 23;33(7):727–39. doi: 10.1007/s10585-016-9813-y (PMC5035322; doi:10.1007/s10585-016-9813-y)
Supplement: Supplementary file 2 — Supplementary material 2 (XLSX 41 kb) [file 10585_2016_9813_MOESM2_ESM.xlsx]

## Sheet: Blatt1
Supplementary Data Set
	Demographic data												Tumor center								Invasive margin								Tertiary lymphoid structures (TLS)
No.	Sex	Age (y)	initial UICC Stage	Location	Liver metastasis before lung metastasis	Singular/multiple lung metastases	Chemotherapy before pulmonary metastasectomy	Chemotherapy after pulmonary metastasectomy	RFS (months)	RFS Event	OS (months)	OS Event	CD3	CD3 dichotomous	CD8	CD8 dichotomous	CD45RO	CD45RO dichotomous	FOXP3	FOXP3 dichotomous	CD3	CD3 dichotomous	CD8	CD8 dichotomous	CD45RO	CD45RO dichotomous	FOXP3	FOXP3 dichotomous	CD3	CD3 dichotomous	CD8	CD8 dichotomous	CD45RO	CD45RO dichotomous	FOXP3	FOXP3 dichotomous
1	m	45	2	Colon	No	singular	Yes	Yes	29	Recurrence	39	Death	3	1	2	0	2	1	2	1	3	1	1	0	2	1	2	1	3	1	1	0	2	1	2	1
2	f	56	3	Colon	Yes	multiple	Yes	Yes	2	Recurrence	36	Death	2	0	1	0	0	0	1	0	2	0	0	0	1	0	1	0	3	1	1	0	poor quality		poor quality
3	f	37	3	Colon	Yes	singular	Yes	Yes	13	Recurrence	70	Censored	2	0	2	0	2	1	0	0	3	1	2	0	2	1	0	0	9	9	9	9	9	9	9	9
4	m	67	4	Colon	No	singular	No	Yes	53	Censored	68	Censored	3	1	1	0	0	0	2	1	3	1	1	0	0	0	1	0	4	1	0	0	1	0	2	1
5	m	62	4	Rectum	Yes	singular	Yes	No	51	Censored	51	Censored	4	1	3	1	2	1	3	1	4	1	3	1	3	1	2	1	4	1	3	1	3	1	1	0
6	f	62	3	Rectum	No	multiple	No	Yes	65	Censored	65	Censored	2	0	1	0	1	0	0	0	2	0	1	0	2	1	1	0	3	1	2	1	2	1	1	0
7	m	51	2	Rectum	No	singular	Yes	Yes	22	Recurrence	29	Death	2	0	1	0	2	1	2	1	3	1	0	0	2	1	2	1	9	9	9	9	9	9	9
8	m	73	2	Rectum	No	multiple	Yes	No	62	Censored	62	Censored	1	0	1	0	poor quality		poor quality		1	0	0	0	poor quality		poor quality		9	9	9	9	poor quality		poor quality
9	f	51	2	Rectum	Yes	singular	Yes	Yes	17	Recurrence	79	Censored	2	0	1	0	2	1	2	1	3	1	2	0	2	1	1	0	3	1	2	1	poor quality		3	1
10	m	47	NA	Colon	Yes	singular	Yes	Yes	15	Recurrence	15	Death	2	0	2	0	1	0	1	0	3	1	2	0	1	0	2	1	9	9	9	9	9	9	9	9
11	f	77	3	Rectum	No	singular	Yes	No	21	Recurrence	83	Censored	2	0	2	0	2	1	2	1	3	1	2	0	2	1	2	1	4	1	3	1	2	1	1	0
12	f	61	3	Colon	No	singular	Yes	Yes	19	Recurrence	52	Death	1	0	1	0	0	0	0	0	2	0	0	0	1	0	0	0	2	0	1	0	9	9	9	9
13	m	66	3	Colon	No	multiple	Yes	No	15	Recurrence	137	Censored	1	0	1	0	1	0	1	0	2	0	0	0	0	0	1	0	9	9	9	9	9	9	9	9
14	m	77	1	Rectum	No	singular	Yes	Yes	52	Censored	54	Death	4	1	2	0	2	1	2	1	4	1	2	0	2	1	1	0	4	1	3	1	poor quality		1	0
15	m	64	3	Rectum	No	singular	Yes	Yes	8	Recurrence	22	Death	4	1	3	1	2	1	3	1	3	1	2	0	1	0	1	0	3	1	1	0	1	0	2	1
16	f	73	3	Rectum	No	singular	Yes	Yes	11	Recurrence	28	Death	3	1	1	0	2	1	2	1	3	1	1	0	2	1	2	1	4	1	2	1	3	1	2	1
17	m	72	3	Rectum	No	singular	Yes	Yes	6	Recurrence	64	Censored	2	0	1	0	2	1	2	1	2	0	0	0	2	1	2	1	9	9	9	9	9	9	2	1
18	m	70	3	Rectum	No	singular	Yes	Yes	10	Recurrence	35	Death	2	0	1	0	1	0	1	0	2	0	0	0	1	0	2	1	3	1	1	0	2	1	9	9
19	m	72	2	Rectum	No	multiple	No	Yes	2	Recurrence	30	Death	1	0	1	0	0	0	1	0	2	0	0	0	1	0	1	0	3	1	1	0	1	0	2	1
20	f	79	2	Rectum	No	singular	Yes	Yes	11	Recurrence	36	Death	1	0	1	0	1	0	1	0	2	0	1	0	2	1	2	1	9	9	1	0	2	1	2	1
21	f	67	3	Colon	Yes	singular	Yes	Yes	34	Recurrence	54	Censored	2	0	1	0	1	0	1	0	2	0	0	0	1	0	1	0	3	1	1	0	poor quality		9	9
22	f	58	NA	Colon	No	singular	Yes	Yes	7	Recurrence	57	Censored	3	1	3	1	2	1	2	1	3	1	1	0	2	1	1	0	3	1	2	1	2	1	2	1
23	f	64	NA	Colon	No	multiple	Yes	Yes	19	Recurrence	101	Death	2	0	0	0	1	0	2	1	2	0	0	0	1	0	2	1	3	1	1	0	1	0	1	0
24	m	64	2	Colon	Yes	multiple	No	Yes	25	Recurrence	65	Death	4	1	3	1	3	1	1	0	3	1	2	0	2	1	0	0	3	1	1	0	2	1	poor quality
25	m	63	3	Rectum	Yes	singular	Yes	Yes	9	Recurrence	31	Death	2	0	2	0	1	0	0	0	3	1	1	0	2	1	1	0	9	9	1	0	2	1	1	0
26	f	76	1	Rectum	No	multiple	No	No	17	Recurrence	45	Censored	4	1	3	1	3	1	2	1	4	1	3	1	3	1	0	0	4	1	2	1	3	1	poor quality
27	m	54	3	Colon	Yes	singular	Yes	Yes	2	Recurrence	45	Censored	3	1	2	0	2	1	0	0	4	1	2	0	3	1	0	0	3	1	2	1	3	1	poor quality
28	f	50	3	Rectum	No	singular	Yes	Yes	37	Censored	37	Censored	1	0	0	0	1	0	1	0	2	0	0	0	2	1	0	0	9	9	9	9	9	9	9	9
29	m	56	2	Colon	No	multiple	No	Yes	22	Recurrence	29	Death	3	1	2	0	2	1	2	1	3	1	1	0	2	1	2	1	9	9	2	1	9	9	9	9
30	f	54	1	Rectum	Yes	multiple	Yes	Yes	3	Recurrence	24	Death	2	0	1	0	1	0	0	0	3	1	1	0	2	1	0	0	9	9	1	0	9	9	0	0
31	f	78	2	Rectum	No	singular	No	Yes	3	Recurrence	24	Death	poor quality		1	0	2	1	poor quality		poor quality		1	0	2	1	poor quality		poor quality		9	9	9	9	poor quality
32	m	74	3	Rectum	No	multiple	Yes	No	5	Recurrence	15	Death	2	0	2	0	poor quality		poor quality		3	1	2	0	poor quality		poor quality		3	1	2	1	poor quality		poor quality
33	m	57	3	Colon	No	singular	Yes	Yes	21	Recurrence	41	Censored	4	1	3	1	2	1	1	0	4	1	3	1	2	1	1	0	4	1	3	1	3	1	1	0
34	m	53	3	Colon	No	singular	Yes	Yes	26	Censored	37	Censored	3	1	3	1	2	1	2	1	2	0	3	1	2	1	1	0	3	1	3	1	2	1	2	1
35	m	68	3	Rectum	No	multiple	Yes	Yes	2	Recurrence	24	Death	2	0	2	0	2	1	1	0	2	0	2	0	2	1	1	0	9		1	0	3	1	2	1
36	m	73	4	Colon	Yes	singular	Yes	No	6	Recurrence	35	Censored	1	0	1	0	1	0	2	1	1	0	1	0	1	0	1	0	9		9	9	9	9	9	9
37	f	53	4	Colon	No	multiple	Yes	Yes	2	Recurrence	20	Death	3	1	1	0	2	1	2	1	4	1	2	0	2	1	2	1	3	1	1	0	2	1	2	1
38	m	53	2	Colon	Yes	singular	Yes	Yes	17	Recurrence	24	Death	poor quality		1	0	2	1	2	1	poor quality		1	0	1	0	1	0	poor quality		1	0	0	0	9
39	m	70	1	Rectum	No	singular	No	No	6	Recurrence	9	Death	3	1	2	0	1	0	2	1	4	1	0	0	2	1	2	1	9	9	9	9	2	1	2	1
40	f	56	2	Colon	Yes	singular	Yes	Yes	4	Recurrence	20	Death	3	1	1	0	1	0	2	1	3	1	1	0	2	1	2	1	4	1	1	0	3	1	2	1
41	m	70	3	Colon	No	singular	Yes	Yes	28	Censored	28	Censored	3	1	3	1	2	1	1	0	3	1	3	1	2	1	1	0	4	1	2	1	2	1	1	0
42	f	57	3	Colon	No	multiple	Yes	Yes	14	Recurrence	31	Censored	3	1	1	0	2	1	0	0	2	0	1	0	2	1	0	0	9	9	9	9	9	9	9	9
43	f	59	4	Colon	Yes	multiple	Yes	Yes	8	Recurrence	11	Death	3	1	1	0	2	1	poor quality		4	1	1	0	3	1	poor quality		3	1	1	0	3	1	poor quality
44	m	67	2	Rectum	No	singular	No	Yes	8	Recurrence	42	Censored	3	1	1	0	2	1	2	1	3	1	1	0	2	1	1	0	3	1	1	0	2	1	2	1
45	m	66	2	Rectum	No	multiple	Yes	Yes	26	Censored	26	Censored	3	1	2	0	2	1	1	0	2	0	2	0	2	1	1	0	3	1	1	0	1	0	2	1
46	m	76	4	Rectum	Yes	multiple	Yes	Yes	4	Recurrence	22	Censored	2	0	1	0	2	1	1	0	3	1	1	0	2	1	1	0	9	9	9	9	9	9	9	9
47	f	33	4	Colon	Yes	singular	Yes	Yes	6	Recurrence	24	Censored	2	0	1	0	poor quality		1	0	2	0	1	0	poor quality		1	0	9	9	9	9	poor quality		9	9
48	f	57	3	Colon	No	singular	Yes	No	1	Recurrence	24	Censored	4	1	3	1	1	0	2	1	4	1	3	1	2	1	2	1	4	1	3	1	1	0	2	1
49	m	83	2	Colon	No	singular	No	No	23	Recurrence	23	Censored	2	0	2	0	1	0	2	1	3	1	2	0	2	1	2	1	4	1	0	0	3	1	2	1
50	f	60	3	Colon	No	singular	Yes	Yes	20	Censored	20	Censored	3	1	2	0	2	1	2	1	2	0	2	0	1	0	1	0	4	1	2	1	2	1	2	1
51	m	44	3	Colon	No	multiple	Yes	Yes	17	Censored	17	Censored	3	1	3	1	2	1	1	0	4	1	2	0	3	1	1	0	3	1	2	1	9	9	9	9
52	m	51	3	Rectum	No	multiple	Yes	No	22	Censored	22	Censored	2	0	1	0	1	0	0	0	1	0	0	0	1	0	0	0	9	9	9	9	9	9	9	9
53	m	77	4	Colon	Yes	singular	No	No	4	Censored	4	Death	2	0	1	0	1	0	1	0	2	0	1	0	1	0	1	0	2	0	9	9	9	9	1	0
54	f	73	3	Colon	No	singular	No	No	18	Censored	18	Censored	3	1	2	0	3	1	2	1	3	1	1	0	3	1	2	1	2	0	1	0	2	1	2	1
55	f	71	3	Colon	No	singular	Yes	No	16	Censored	16	Censored	2	0	1	0	1	0	1	0	2	0	1	0	2	1	0	0	3	1	9	9	1	0	0	0
56	m	72	3	Colon	No	singular	Yes	Yes	8	Censored	8	Censored	3	1	3	1	2	1	2	1	2	0	2	0	2	1	1	0	3	1	0	0	3	1	2	1
57	m	56	4	Colon	No	multiple	Yes	Yes	16	Censored	16	Censored	3	1	3	1	3	1	1	0	3	1	2	0	3	1	1	0	2	0	1	0	3	1	1	0
																													9	: no TLS was found in the section stained for the respective target protein
																													poor quality	: poor quality (i.e. poor staining quality or material)
